# Supplementary material for: Identification and Validation of Reference Genes for Reliable RT-qPCR Normalization in Schisandra chinensis Across Different Tissues and Abiotic Stress Conditions
Source: Plants (Basel). 2026 Jun 24;15(13):1946. doi: 10.3390/plants15131946 (PMC13364142; doi:10.3390/plants15131946)
Supplement: Supplementary file 1 [file plants-15-01946-s001.zip]

Archive with 1 entries (1 files):
- plants-4304685-supplementary.pdf
